# Supplementary material for: Development of Glypican 3–Targeting Antibody–Drug Conjugates for Hepatocellular Carcinoma Therapy
Source: Cancer Res Commun. 2026 Jul 14;6(7):1665–80. doi: 10.1158/2767-9764.CRC-26-0139 (PMC13366411; doi:10.1158/2767-9764.CRC-26-0139)
Supplement: Supplementary Table S1 — Epitope mapping of the anti-GPC3 antibodies. [file crc-26-0139_supplementary_table_s1_suppst1.xlsx]

## Sheet: Sheet1
	Supplementary Table S1. Epitope mapping of the anti-GPC3 antibodies by binding ELISA (OD value)
		Antibody		Mab-A		Mab-B		BpAb-AB		GC33-Ab		YP7-Ab		MRG006A-Ab		ZW251-Ab		Human-IgG1		NC
		peptide concentration		2000 ng/ml	200 ng/ml	2000 ng/ml	200 ng/ml	2000 ng/ml	200 ng/ml	2000 ng/ml	200 ng/ml	2000 ng/ml	200 ng/ml	2000 ng/ml	200 ng/ml	2000 ng/ml	200 ng/ml	2000 ng/ml	200 ng/ml	2000 ng/ml	200 ng/ml
	Region-B (D511-S560)	DGMIKVKNQLRFLAELAYDLDVDDAPGNSQQATPKDNEISTFHNLGNVHS		0.0516	0.0466	3.5525	3.0142	3.3004	2.7438	3.0325	2.5601	1.8799	1.5095	3.0825	2.445	3.2168	2.6493	0.0638	0.0488	0.0471	0.0447
	Region-B1	GDGMIKVKNQLR		0.0508	0.049	0.0517	0.0507	0.111	0.0551	0.0543	0.0511	0.0475	0.0508	0.0576	0.0496	0.0522	0.0469	0.0546	0.0509	0.0463	0.0458
	Region-B2	IKVKNQLRFLAE		0.0516	0.0516	0.0574	0.0476	0.1586	0.0642	0.0557	0.0497	0.0509	0.0478	0.0615	0.05	0.0621	0.0495	0.0591	0.0517	0.0458	0.0476
	Region-B3	NQLRFLAELAYD		0.0544	0.0503	0.0527	0.0489	0.2211	0.064	0.0559	0.0522	0.0504	0.0478	0.0624	0.0526	0.0549	0.0488	0.0605	0.0509	0.0505	0.0481
	Region-B4	FLAELAYDLDVD		0.057	0.0515	0.0553	0.0481	0.3064	0.0785	0.0557	0.0511	1.7597	1.4893	0.0667	0.0514	0.0594	0.0483	0.0585	0.0548	0.0496	0.0503
	Region-B5	LAYDLDVDDAPG		0.0526	0.0514	0.0555	0.0519	0.2073	0.0672	0.0578	0.05	0.7347	0.1268	0.0607	0.052	0.0587	0.0501	0.0576	0.052	0.0482	0.0477
	Region-B6	LDVDDAPGNSQQ		0.051	0.0504	0.0592	0.0477	0.1663	0.0607	0.0561	0.0507	0.0491	0.0484	0.0593	0.0558	0.0581	0.0481	0.0578	0.0522	0.0466	0.0462
	Region-B7	DAPGNSQQATPK		0.0499	0.0458	0.0532	0.0489	0.1166	0.0535	0.0591	0.0503	0.0483	0.0462	0.0615	0.0474	0.0565	0.0455	0.0552	0.0486	0.0441	0.0442
	Region-B8	NSQQATPKDNEI		0.0503	0.0472	0.0805	0.055	0.7976	0.1422	0.7628	0.1434	0.0472	0.0448	0.9988	0.173	0.0544	0.0469	0.0539	0.0489	0.0443	0.0466
	Region-B9	ATPKDNEISTFH		0.0513	0.048	2.7716	2.0156	2.6536	1.8699	3.0305	2.5696	0.0525	0.0466	2.9295	2.2781	2.5226	1.4562	0.0573	0.0494	0.0478	0.047
	Region-B10	DNEISTFHNLGN		0.054	0.0497	0.0662	0.0503	0.5667	0.1127	0.0679	0.0536	0.0493	0.0507	0.0887	0.0538	0.0614	0.0481	0.0574	0.0507	0.0475	0.0488
	Region-B11	STFHNLGNVHS		0.0532	0.0495	0.0639	0.0565	0.174	0.0629	0.0665	0.0539	0.0492	0.0479	0.063	0.0516	0.0579	0.0488	0.0565	0.0516	0.0483	0.0479
		Antibody		Mab-A		Mab-B		BpAb-AB		GC33-Ab		YP7-Ab		MRG006A-Ab		ZW251-Ab		Human-IgG1		NC
		peptide concentration		2000 ng/ml	200 ng/ml	2000 ng/ml	200 ng/ml	2000 ng/ml	200 ng/ml	2000 ng/ml	200 ng/ml	2000 ng/ml	200 ng/ml	2000 ng/ml	200 ng/ml	2000 ng/ml	200 ng/ml	2000 ng/ml	200 ng/ml	2000 ng/ml	200 ng/ml
	Region-A (S477-M513)	SMPKGRVLDKNLDEEGFESGDCGDDEDECIGGSGDGM		3.3558	2.9464	0.1927	0.0647	3.0998	2.4646	0.0881	0.0587	0.0515	0.0473	0.132	0.0607	0.0754	0.0491	0.1165	0.0542	0.0437	0.0455
	Region-A1	SMPKGRVLDKNL		0.0526	0.0483	0.0567	0.0544	0.1164	0.0575	0.0686	0.0506	0.0506	0.0469	0.0631	0.0503	0.0556	0.0483	0.0565	0.0519	0.0463	0.0455
	Region-A2	GRVLDKNLDEEG		0.0522	0.0494	0.0596	0.0506	0.1465	0.0588	0.0542	0.0516	0.0512	0.05	0.0589	0.05	0.0551	0.0486	0.0564	0.0508	0.0459	0.0473
	Region-A3	DKNLDEEGFESG		2.4021	1.3881	0.0543	0.0507	2.4373	1.4787	0.0589	0.0485	0.0512	0.0483	0.0631	0.0517	0.0536	0.0495	0.0576	0.0538	0.0503	0.0491
	Region-A4	DEEGFESGDCGD		0.0676	0.0528	0.0659	0.0506	0.3349	0.0882	0.055	0.0561	0.0474	0.0473	0.0621	0.0515	0.0552	0.0483	0.0575	0.0514	0.0496	0.0511
	Region-A5	FESGDCGDDEDE		0.0527	0.0506	0.0647	0.0579	0.3563	0.0803	0.0553	0.0494	0.0468	0.0505	0.0624	0.0514	0.0566	0.0495	0.0572	0.0516	0.0481	0.0475
	Region-A6	DCGDDEDECIGG		0.051	0.0485	0.0621	0.049	0.1959	0.0622	0.0569	0.0493	0.0523	0.0472	0.0616	0.0506	0.0558	0.0488	0.0579	0.0495	0.0465	0.0467
	Region-A7	DEDECIGGSGDGM		0.0518	0.0472	0.0658	0.0486	0.1642	0.0609	0.0574	0.0631	0.1775	0.0652	0.0582	0.0525	0.0554	0.0502	0.0574	0.0515	0.0471	0.0472
