# Supplementary material for: Development of Glypican 3–Targeting Antibody–Drug Conjugates for Hepatocellular Carcinoma Therapy
Source: Cancer Res Commun. 2026 Jul 14;6(7):1665–80. doi: 10.1158/2767-9764.CRC-26-0139 (PMC13366411; doi:10.1158/2767-9764.CRC-26-0139)
Supplement: Supplementary Table S2 — Mab-A-PBD preliminary toxicology study in cynomolgus monkey. [file crc-26-0139_supplementary_table_s2_suppst2.xlsx]

## Sheet: Sheet1
	Supplementary Table S2. Mab-A-PBD preliminary toxicity study in cynomolgus monkey.
	Group/ Dosage（mg/kg）			Mab-A-PBD（0.6mg/kg）	Mab-A-PBD（0.6mg/kg and 1mg/kg）
	Route of administration			Intravenous infusion/(Day1、22、43）	Intravenous infusion/(Day1、22、43）
	Results	Number of animals		1♀	1♀
		Death / Near-death		♀：None	♀：D41 death
		Clinical symptoms		♀：None	♀：D39-40 Reduced activity
		Weight / Feeding		♀：D14~D42 Weight ↓ 3~6%	♀：None
		Serum Biochemistry	D7	♀：CRP ↑ 315%、AST↑60%、ALT ↑ 41%	♀：ALT ↑ 52%、AST ↑ 128%
			D14	♀：CRP ↑ 113%、	♀：ALT ↑ 34%、AST ↑ 92%、CRP ↑ 123%
			D21	♀：CRP ↑ 590%、AST ↑ 46%、UREA ↑ 31%、CREA ↑ 33%	♀：AST ↑ 76%、CRP↑ 85%
			D28	♀：CRP ↑ 295%、AST ↑ 143%、UREA ↑ 41%、CREA ↑ 34%	♀：ALT ↑ 53%、AST ↑ 105%、CRP ↑ 1458%、UREA ↑ 67%、CREA ↑ 108%
			D49	♀：CRP ↑ 1197%、AST ↑ 76%、UREA ↑ 38%、CREA ↑ 64%	♀：NA
		Hematology and Coagulation	D7	♀：MONO # ↑ 60%~260%，LYMP# ↓ 55~60%,WBC ↓ 20~32%、RBC ↓ 17~29%、HBG ↓ 16~30/%, HCT ↓ 14~27%；	♀：RBC ↓ 10~17%、HBG ↓ 12~15/%、HCT ↓ 8~14%、WBC ↓ 8~15%、LYMP ↓ 17%，MONO ↑ 38%（D14）
			D14
			D21		♀：RBC ↓ 18~19%、HBG ↓ 15~17%、HCT ↓ 12~13%、WBC ↑ 10~31%、LYMP ↓ 21~43%、MONO ↑ 298~326%, NEUT ↑ 124%
			D28
			D49	♀：MONO #&% ↑ 730%，NEUT # ↑ 149%,WBC ↑ 36%, LYMP# ↓ 79%, RBC ↓ 26%,HBG ↓ 28/%, HCT ↓ 22%；	♀：NA
		Immune function	D7	♀：Lympho（%）↓ 36%、#CD3+ ↓ 57%、#CD3+CD4+↓30%、#CD3+CD8+ ↓ 66%、#CD20+ ↓ 44%、#CD16+ ↓ 65%、C4 ↑ 57%	♀：Lympho（%）↓ 19%、#CD3+ ↓ 10%、#CD3+CD8+ ↓ 23%、#CD20+ ↓ 57%、#CD16+ ↓ 60%、C4 ↑ 143%
			D14	♀：Lympho（%）↓ 12%、#CD3+ ↓ 34%、#CD3+CD4+ ↓ 32%、#CD3+CD8+ ↓34%、#CD20+ ↓73%、#CD16+ ↓ 30%、C4↑90%	♀：Lympho（%）↓ 21%、#CD3+ ↓ 14%、#CD3+CD8+ ↓ 28%、#CD20+ ↓ 79%、#CD16+ ↓ 80%、C4 ↑ 171%
			D21	♀：Lympho（%）↓ 54%、#CD3+ ↓ 62%、#CD3+CD4+ ↓ 53%、#CD3+ CD8+ ↓ 64%、#CD20+ ↓ 76%、#CD16+ ↓ 62%、C4 ↑ 120%	♀：Lympho（%）↓31%、#CD3+ ↓ 6%、#CD3+CD8+ ↓ 18%、#CD20+ ↓ 70%、#CD16+ ↓ 67%、C4 ↑ 186%
			D49	♀：Lympho（%）↓ 81%、#CD3+ ↓ 76%、#CD3+ CD4+ ↓ 48%、#CD3+CD8+ ↓ 85%、#CD20+ ↓ 83%、#CD16+ ↓ 24%、C4 ↑ 127%	♀：NA
		Anatomy	D49	♀：Kidney discoloration	♀：Stomach, jejunum, and lungs discoloration
