# Supplementary material for: Development of Glypican 3–Targeting Antibody–Drug Conjugates for Hepatocellular Carcinoma Therapy
Source: Cancer Res Commun. 2026 Jul 14;6(7):1665–80. doi: 10.1158/2767-9764.CRC-26-0139 (PMC13366411; doi:10.1158/2767-9764.CRC-26-0139)
Supplement: Supplementary Table S3 — Pharmacokinetic parameters in the Huh7 CDX mouse model. [file crc-26-0139_supplementary_table_s3_suppst3.xlsx]

## Sheet: Sheet1
	Supplementary Table S3. Pharmacokinetic parameters in the Huh7 CDX mouse model.
	Test article	Mab-A-Dxd	Mab-A-Dxd	BpAb-AB-Dxd	BpAb-AB-Dxd	Mab-A-Dxd (1.5mg/kg)	Mab-A-Dxd (6mg/kg)
						VS	VS
						BpAb-AB-Dxd (2mg/kg)	BpAb-AB-Dxd (8mg/kg)
	Analyte	Mab-A	Mab-A	BpAb-AB	BpAb-AB	p-Value	p-Value
	Dose (mg/kg)	1.5	6	2	8	/	/
	Cmax (nM)	192±15	620±29	183±21	741±110	0.0192	0.0045
	AUClast (h* nM)	12,054±518	38,820±3370	7,508±2074	29,265±9073	0.2038	0.8988
	MRT	135±5.9	165±1.6	104±12	103±15	0.0136	0.0765
	T1/2 (h)	91.9±15	125±2.2	69.3±12	87.3±7	0.1168	0.0009
	Cl (ml/min/kg)	0.01±0	0.02±0	0.02±0	0.02±0.01	0.0372191	0.139727
	Student’s t-test for independent samples (variance homogeneity assumed)
	Mann‑Whitney U test (non-parametric test,unequal variances assumed)
