# Supplementary material for: Development of Glypican 3–Targeting Antibody–Drug Conjugates for Hepatocellular Carcinoma Therapy
Source: Cancer Res Commun. 2026 Jul 14;6(7):1665–80. doi: 10.1158/2767-9764.CRC-26-0139 (PMC13366411; doi:10.1158/2767-9764.CRC-26-0139)
Supplement: Supplementary Table S4 — Mab-A-Dxd preliminary toxicity study in cynomolgus monkey. [file crc-26-0139_supplementary_table_s4_suppst4.xlsx]

## Sheet: Sheet1
	Supplementary Table S4. Mab-A-Dxd preliminary toxicity study in cynomolgus monkey.
	Group			Mab-A-Dxd
	Route of administration /Dosage（mg/kg）			Intravenous infusion/30mg/kg	Intravenous infusion/60mg/kg
	Results	Number of animals		1♂	1♂+1♀
		Death / Near-death		♂：NA	♂&♀：NA
		Clinical symptoms		♂：NA	♂&♀：NA
		Weight / Feeding		♂：NA	♂：weight D28 ↓ 7%、D49 ↓ 5% ♀：weight D7 ↓ 7%
		Serum Biochemistry	D7	♂：AST ↑ 89%	♂：AST ↑ 842%, ALT ↑ 212%； ♀：ALT ↑ 279%
			D28	♂：AST ↑ 66%	♂：ALT ↑ 137%、AST ↑ 242%； ♀：AST ↑ 104%,
			D49	♂：NA	♂：ALT ↑ 74%、AST ↑ 130%； ♀：AST ↑ 133%,
		Hematology and Coagulation	D7	♂：#RET ↑ 103%、RET% ↑ 125%	♂：#RET ↓ 72%、RET% ↓ 72% ♀：RBC ↓ 14%、HGB ↓ 14%、HCT ↓ 14%、#RET ↓ 72%、RET% ↓ 72%、WBC ↓ 19%、#NEUT ↓ 71%、TT ↑ 35%、FIB ↓ 52%
			D28	♂：#RET ↑ 247%、RET% ↑ 317%	♂：RBC ↓ 13%、HGB ↓ 12%、HCT ↓ 13%、WBC ↓ 20%、#NEUT ↓ 61%、#MONO ↓ 37% ♀：RBC ↓ 17%、HGB ↓ 17%、HCT ↓ 16%、#RET ↓ 52%、WBC ↓ 28%、#NEUT ↓ 64%
			D49	♂：NA	♂：#RET ↓ 76%、WBC ↓ 19%、#LYMP ↓ 27%、#MONO ↓ 18% ♀：#RET ↓ 85%、WBC ↓ 45%、#NEUT ↓ 88%
		Immune function	D7	♂：NA	♂&♀：NA
			D28	♂：NA	♂&♀：NA
			D49	♂：NA	♂&♀：NA
		Anatomy	D49	♂：NA	♂&♀：NA
		Histopathology	D49	♂：Thymus: mild lymphocyte penia	♂&♀：Thymus: Mild lymphocytopenia
